# Supplementary material for: lncRNA MALAT1 mediates osteogenic differentiation of bone mesenchymal stem cells by sponging miR-129-5p
Source: PeerJ. 2022 Apr 22;10:e13355. doi: 10.7717/peerj.13355 (PMC9037136; doi:10.7717/peerj.13355)
Supplement: Supplemental Information 7 [file peerj-10-13355-s007.zip]

Archive with 16 entries (15 files):
- Uncropped blots/
- Uncropped blots/Figure10.WB-inhibitor-GAPDH(20201101).tif
- Uncropped blots/Figure10.WB-inhibitor-RUNX2(20201101).tif
- Uncropped blots/Figure10.WB-inhibitor-STAT1(20201101).tif
- Uncropped blots/Figure11.WB-inhibitor-gapdh(20201109).tif
- Uncropped blots/Figure11.WB-inhibitor-RUNX2-laminb(20201109).tif
- Uncropped blots/Figure11.WB-inhibitor-Stat1(20201109).tif
- Uncropped blots/Figure13.WB-mimic-gapdh(20200902).tif
- Uncropped blots/Figure13.WB-mimic-STAT1(20200902).tif
- Uncropped blots/Figure16.WB-AGO(20201222).tif
- Uncropped blots/Figure8. WB-gapdh(20201026).tif
- Uncropped blots/Figure8.WB-runx2(20201026).tif
- Uncropped blots/Figure8.WB-stat1(20201026).tif
- Uncropped blots/Figure9.WB-ASO-GAPDH(20201103).tif
- Uncropped blots/Figure9.WB-ASO-laminb(20201103).tif
- Uncropped blots/Figure9.WB-ASO-STAT1(20201103).tif
